# Supplementary material for: Paradoxical Response to Neoadjuvant Therapy in Undifferentiated Pleomorphic Sarcoma: Increased Tumor Size on MRI Associated with Favorable Pathology
Source: Cancers (Basel). 2025 Feb 27;17(5):830. doi: 10.3390/cancers17050830 (PMC11899266; doi:10.3390/cancers17050830)
Supplement: Supplementary file 1 [file cancers-17-00830-s001.zip]

Archive with 3 entries (3 files):
- cancers-3441444-Supplemental Figures S1-S6.pdf
- cancers-3441444-supplementary FigureS7.pdf
- cancers-3441444-Table S1.pdf
